# Supplementary material for: Relationship Between 8-iso-prostaglandin-F2α and Predicted 10-Year Cardiovascular Risk in Hypertensive Patients
Source: Life (Basel). 2025 Mar 4;15(3):401. doi: 10.3390/life15030401 (PMC11943662; doi:10.3390/life15030401)
Supplement: Supplementary file 1 [file life-15-00401-s001.zip]

Archive with 1 entries (1 files):
- life-3482205-supplementary.pdf
